# Supplementary material for: The effect of statin treatment on intratumoral cholesterol levels and LDL receptor expression: a window-of-opportunity breast cancer trial
Source: Cancer Metab. 2020 Nov 23;8:25. doi: 10.1186/s40170-020-00231-8 (PMC7682108; doi:10.1186/s40170-020-00231-8)
Supplement: Supplementary file 1 — Additional file 1: Table 1. Change in gene expression from baseline to time of surgery [file 40170_2020_231_MOESM1_ESM.xlsx]

## Sheet: Blad1
Additional table 1. Change in gene expression from baseline (i.e. before atorvastatin treatment) to time of surgery (i.e. after atorvastatin treatment)
Gene symbol	Product name	median expression pre-treatment	median expression post-treatment	P-value
Internalization
LDLR	Low-density lipoprotein receptor	9.63	10.02	0.17
LRP1	LDL Receptor Related Protein 1	7.87	7.58	0.07
LRP5	LDL Receptor Related Protein 5	7.99	7.82	0.15
SRB1	Scavenger Receptor Class B Member 1	8.28	8.11	0.21
CD36	CD36 molecule	9.34	8.81	0.05
Efflux
ABCA1	ATP-binding cassette transporter	10.07	9.53	0.03*
ABCG1	ATP Binding Cassette Subfamily G Member 1	7.28	7.23	0.07
Cholesterol esterification
ACAT/SOAT1	Acyl-CoA cholesterol acyltransferase / Sterol O-acyltransferase 1	7.24	7.24	0.56
Lipid droplet associated genes
PLIN2 (ADFP)	Perilipin 2	9.14	8.94	0.46
PLIN3 (M6PPBPI)	Perilipin 3	11.35	11.41	0.95
Cholesterol management
SREBF2	Sterol Regulatory Element Binding Transcription Factor 2	6.97	6.98	0.53
SCAP	SREBF Chaperone/SREBP Cleavage Activating Protein	9.92	9.83	0.22
Log-2-transformed gene expression values. P-values: Wilcoxon signed ranked test
